# Supplementary material for: Prevalence of suicide attempts in bipolar disorder: a systematic review and meta-analysis of observational studies
Source: Epidemiol Psychiatr Sci. 2019 Oct 25;29:e63. doi: 10.1017/S2045796019000593 (PMC8061290; doi:10.1017/S2045796019000593)
Supplement: Supplementary file 1 [file epssup.zip]

Archive with 2 entries (2 files):
- S2045796019000593sup001.docx
- S2045796019000593sup002.docx
